# Supplementary material for: Prospective study of 158 adult scoliosis treated by a bivalve polyethylene overlapping brace and reviewed at least 5 years after brace fitting
Source: Scoliosis Spinal Disord. 2016 Oct 14;11(Suppl 2):28. doi: 10.1186/s13013-016-0091-x (PMC5073426; doi:10.1186/s13013-016-0091-x)
Supplement: Additional file 1: — Excel spreadsheet with results of 158 patients. Data from the prospective database (age, Cobb, balance, follow up at the Beginning and last follow-up). (XLSX 24 kb) [file 13013_2016_91_MOESM1_ESM.xlsx]

## Sheet: Feuil1
		birthdate	Date Treatment	age	Follow-up	Cobb init	Cobb end	AO init	AO end	T1 init	T1 end	RH init	RH fin	VLI	Diag Princi	Group
1	F	1921-06-20	1996-03-19	75	9	47	45	40	20	60	120	5	20	4	1	2	Stable
2	F	1947-04-21	2008-12-09	61	5	25	25	0	0	35	30	25	10	3	1	2	Stable
3	F	1937-07-27	2000-01-11	63	15	27	12	0	0	80	120	0	0	3	11	2	moins 5°
4	F	1942-01-14	2000-12-11	58	5	13	0	0	30	40	40	15	15	4	2	2	moins 5°
5	F	1946-08-12	1999-09-15	53	7	45	40	20	20	80	70	15	15	3	1	2	Stable
6	F	1970-04-13	2003-08-20	33	7	20	25	0	0	40	30	28	17	3	1	2	Stable
7	F	1935-07-22	1999-09-20	64	12	45	60	30	120	90	100	15	15	8	0	2	plus 5°
8	F	1932-10-20	2004-10-04	72	10	72	60	0	0	80	90	35	50	3	1	2	moins 5°
9	F	1953-06-11	2006-01-03	53	10	29	47		0		30		30	3	1	2	plus 5°
10	F	1920-12-16	1999-05-10	79	10	62	73		30		120		30	3	1	2	plus 5°
11	F	1923-06-28	2000-10-24	77	5	45	42	50	40	300	250	40	15	3	1	2	Stable
12	F	1925-09-11	2006-05-09	81	6	38	45	80	60	100	110	40	20	3	1	2	plus 5°
13	F	1949-05-06	2007-02-13	58	6	28	37	0	0	40	40	30	28	3	1	2	plus 5°
14	F	1925-02-21	2009-02-02	84	5	48	49	20	0	300	300	50	15	4	9	2	Stable
15	F	1928-12-14	2003-01-14	75	11	16	16	40	0	30	30	7	5	4	1	2	Stable
16	F	1925-08-10	1999-07-07	74	7	50	36	10	0	90	60	20	10	4	11	2	moins 5°
17	F	1953-03-29	2002-04-02	49	5	21	13	60	40	80	70	12	0	3	1	2	moins 5°
18	F	1942-08-10	2001-01-22	59	13	33	26	40	0	60	80	25	10	3	0	2	moins 5°
19	F	1972-09-15	2004-11-09	32	7	17	9	0	0	40	30	5	2	4	2	2	moins 5°
20	F	1952-10-08	2005-09-13	53	6	58	57	20	0	50	60	40	25	3	11	2	Stable
21	F	1958-02-19	2001-05-22	43	6	64	52	30	40	40	35	40	20	4	1	2	moins 5°
22	F	1954-05-12	2006-11-28	52	5	32	21	30	150	50	20	25	0	3	1	2	moins 5°
23	F	1965-11-19	2000-09-05	35	15	27	16	0	0	25	40	47	40	3	0	2	moins 5°
24	F	1935-05-16	2001-09-10	66	12	33	28	20	0	30	30	10	10	4	1	2	Stable
25	F	1956-04-09	2008-11-25	52	12	72	62	0	20	40	60	15	15	3	1	2	moins 5°
26	F	1931-06-19	2009-10-26	78	5	45	57	50	0	250	300	20	20	4	9	2	plus 5°
27	F	1934-12-04	2001-06-25	67	5	45	42	0	0	120	140	40	30	3	11	2	Stable
28	F	1937-07-26	2000-05-15	63	6	35	38	0	0	80	80	30	15	3	1	2	Stable
29	M	1968-06-26	2007-10-16	39	7	38	48	20	0	50	90	15	15	4	2	2	plus 5°
30	F	1940-12-08	2000-05-30	60	6	30	36	20	0	40	40	15	20	4	1	2	plus 5°
31	F	1964-11-20	2002-10-22	38	12	12	7	30	0	30	10	2	2	4	2	2	moins 5°
32	F	1965-03-16	2008-12-15	43	5	38	39	0	0	40	50	55	45	12	0	2	Stable
33	F	1936-04-11	2000-07-17	64	15	19	19	0	0	40	70	10	15	3	9	2	Stable
34	F	1952-05-20	2005-09-12	53	10	42	38	30	0	15	20	35	35	3	1	2	Stable
35	F	1965-12-16	2007-10-10	42	5	20	15	20	20	60	55	15	10	3	4	2	Stable
36	F	1940-01-12	2000-01-24	60	12	47	46	30	20	80	80	10	10	5	0	2	Stable
37	F	1954-12-16	2002-07-09	48	13	70	75	10	0	55	50	40	50	3	1	2	Stable
38	F	1949-07-17	1999-04-07	50	14	53	55	0	0	60	65	20	20	4	11	2	Stable
39	F	1950-07-07	2005-03-07	55	8	48	48	40	20	50	20	30	15	3	1	2	Stable
40	F	1951-04-19	2002-11-19	51	12	28	25	30	0	30	20	10	5	4	1	2	Stable
41	F	1964-09-20	2007-02-27	43	5	34	34	50	0	80	60	30	20	3	1	2	Stable
42	F	1964-03-17	1999-07-13	35	16	45	60	60	50	40	50	40	45	4	1	2	plus 5°
43	F	1961-07-09	2009-03-02	48	6	13	13	0	0	40	60	0	7	4	2	2	Stable
44	F	1978-01-25	2002-05-21	24	13	47	34	30	0	30	20	25	15	4	16	2	moins 5°
45	M	1940-11-24	2002-07-03	62	12	40	53	60	50	60	200	20	25	4	9	2	plus 5°
46	F	1968-02-22	2006-07-10	38	7	41	34	0	0	40	40	30	25	2	2	2	moins 5°
47	F	1939-02-02	2006-09-12	67	8	69	57	0	0	90	50	10	10	4	11	2	moins 5°
48	M	1954-02-03	2000-02-15	46	14	21	18	0	0	50	60	10	10	4	2	2	Stable
49	F	1946-08-03	2000-02-07	54	12	62	64	0	30	30	40	25	15	3	1	2	Stable
50	F	1959-07-17	2007-12-03	48	8	45	48	0	0	40	35	10	10	4	2	2	Stable
51	F	1948-03-05	1999-05-25	51	9	23	23	60	50	50	60	25	25	3	1	2	Stable
52	F	1935-12-18	2001-07-03	66	13	44	42	0	0	60	80	20	15	4	1	2	Stable
53	F	1960-11-30	2003-11-18	43	8	63	84	0	0	40	60	35	50	2	4	2	plus 5°
54	F	1940-12-12	2000-11-28	60	5	25	20	20	30	40	35	10	5	3	1	2	Stable
55	M	1931-05-26	1996-11-07	65	14	60	57	40	50	300	300	30	40	4	9	2	Stable
56	F	1933-09-28	2003-10-07	70	8	30	42	40	0	45	50	35	30	3	15	2	plus 5°
57	F	1958-02-27	2008-03-11	50	5	55	60	0	0	30	30	20	25	4	1	2	Stable
58	M	1948-05-02	1999-06-14	51	12	56	75	20	60	50	80	17	25	3	11	2	plus 5°
59	F	1932-09-28	2002-06-18	70	8	27	27	0	0	60	30	2	7	4	2	2	Stable
60	F	1952-03-25	2001-10-22	49	10	42	50	0	20	15	30	30	40	1	2	2	plus 5°
61	F	1955-01-21	2004-10-11	49	5	38	27	40	0	50	40	15	3	4	1	2	moins 5°
62	F	1973-04-04	2004-05-18	31	5	25	25	10	0	30	25	22	20	3	1	2	Stable
63	F	1967-10-31	2007-10-09	40	8	63	59	0	0	30	30	30	10	4	1	2	Stable
64	F	1944-03-05	1997-05-10	53	8	50	50	0	0	60	50	20	35	4	1	2	Stable
65	F	1936-09-23	2000-02-14	64	13	50	70	0	0	40	60	40	50	5	17	2	plus 5°
66	F	1968-01-31	2008-06-17	40	6	20	17	20	10	30	15	0	7	4	2	2	Stable
67	F	1948-06-04	2008-02-11	60	5	62	53	0	0	90	50	50	45	4	11	2	moins 5°
68	F	1951-08-12	2006-11-20	55	6	53	38	0	0	50	50	0	0	4	0	2	moins 5°
69	M	1936-06-10	2007-09-03	71	5	30	37	40	60	60	60	7	0	4	6	2	Stable
70	M	1960-10-27	2007-06-07	47	6	23	27	0	0	25	25	7	12	10	2	2	Stable
71	F	1946-08-07	2005-05-31	59	8	15	19	0	0	30	30	15	10	5	1	2	Stable
72	F	1938-01-25	2008-03-10	70	7	47	39	10	0	150	250	35	30	3	1	2	moins 5°
73	F	1962-12-16	2006-07-04	44	5	18	18	0	0	50	70	15	10	4	1	2	Stable
74	F	1934-10-06	2000-08-17	66	14	47	44	0	0	35	30	20	12	4	1	2	Stable
75	F	1936-11-01	2006-11-14	70	9	37	26	0	0	40	30	2	0	4	1	2	moins 5°
76	F	1971-09-09	1998-11-10	27	15	29	38	10	0	60	60	25	40	3	11	2	plus 5°
77	F	1934-02-18	2001-08-30	67	5	48	67	30	0	50	35	20	20	4	1	2	plus 5°
78	F	1962-05-16	2009-12-23	47	5	21	21	0	0	30	20	20	7	1	1	2	Stable
79	F	1935-07-08	1999-05-04	64	8	44	48	60	0	180	150	35	30	2	1	2	Stable
80	F	1943-01-04	2007-08-30	64	7	15	22	0	0	60	60	5	5	3	1	2	plus 5°
81	F	1949-07-03	2005-01-03	56	9	50	45	0	0	35	30	35	25	3	1	2	Stable
82	F	1942-02-15	2006-01-16	64	9	20	11	0	0	60	60	3	2	4	2	2	moins 5°
83	F	1949-09-11	2005-04-05	56	5	27	28	20	0	30	40	30	20	4	1	2	Stable
84	F	1971-10-06	2008-09-24	37	5	26	15	0	0	25	30	15	5	4	1	2	moins 5°
85	F	1931-04-06	2004-09-06	73	8	50	57	20	0	70	120	20	25	4	11	2	plus 5°
86	F	1964-10-02	2004-09-21	40	9	30	26	20	0	55	50	20	12	4	1	2	Stable
87	F	1946-01-24	2008-07-15	62	7	40	37	60	40	80	60	20	10	3	1	2	Stable
88	F	1949-02-26	2008-12-01	59	7	13	20	20	0	35	25	30	35	3	1	2	plus 5°
89	M	1949-03-26	2002-06-18	53	5	49	49	0	0	50	35	30	25	1	2	2	Stable
90	F	1964-01-28	2007-10-03	43	5	18	15	0	20	35	50	20	10	3	1	2	Stable
91	F	1964-12-01	2001-10-30	37	12	25	18	0	0	20	25	15	2	4	1	2	moins 5°
92	F	1935-12-18	2000-06-06	65	13	38	57	0	0	40	90	20	25	4	2	2	plus 5°
93	F	1951-04-26	2003-09-15	52	9	27	32	0	0	45	40	25	15	3	2	2	Stable
94	F	1948-04-04	2000-03-06	52	9	35	42	0	30	40	60	20	25	3	1	2	plus 5°
95	F	1955-01-07	2006-10-17	51	7	27	30	30	0	40	40	15	15	3	1	2	Stable
96	M	1950-09-24	2001-04-23	51	9	45	45	30	20	30	35	30	20	12	2	2	Stable
97	F	1939-05-17	2000-06-08	61	15	56	60	20	0	70	80	15	10	3	1	2	Stable
98	F	1936-07-01	2001-06-05	65	14	60	104	0	0	70	80	50	50	4	4	2	plus 5°
99	F	1941-11-30	2005-10-31	64	8	84	80	50	20	80	100	35	40	5	1	2	Stable
100	F	1930-03-04	2003-02-04	73	16	42	57	40	50	50	60	12	20	4	2	2	plus 5°
101	F	1937-08-15	2003-11-24	66	6	34	38	0	50	35	50	15	25	4	11	2	Stable
102	F	1950-06-04	2008-03-03	58	5	24	33	20	0	50	55	35	35	2	4	2	plus 5°
103	F	1928-12-26	2007-09-11	79	5	20	22	80	20	120	100	0	0	3	1	2	Stable
104	F	1941-07-22	2005-01-18	64	7	27	22	40	20	55	60	10	10	4	1	2	Stable
105	M	1947-05-26	1997-10-04	50	14	40	38	0	0	70	80	30	15	2		2	Stable
106	F	1947-10-25	2005-06-06	58	10	60	62	0	0	40	80	40	40	4	16	2	Stable
107	F	1929-10-28	2000-04-04	71	6	74	77	40	30	60	50	70	65	1	1	2	Stable
108	F	1924-06-21	2005-09-14	81	9	37	37	30	0	60	110	10	35	5	9	2	Stable
109	F	1928-09-16	2001-06-11	73	10	48	50	40	0	50	50	15	10	4	1	2	Stable
110	F	1977-12-06	2007-03-07	30	8	18	16	0	0	30	60	0	0	4	1	2	Stable
111	F	1950-10-28	2006-11-06	56	9	18	26	20	0	10	20	15	20	3	1	2	plus 5°
112	F	1922-10-12	2004-07-20	82	5	43	40	30	20	120	180	35	40	3	11	2	Stable
113	F	1951-09-21	2004-12-22	53	7	30	26	40	40	50	55	22	35	3	0	2	Stable
114	F	1949-06-10	2002-02-25	53	13	37	36	0	0	40	60	20	15	3	1	2	Stable
115	F	1967-03-15	2003-12-08	36	12	27	20	0	0	15	10	12	12	4	2	2	moins 5°
116	F	1939-09-13	2008-02-19	69	6	45	47	30	0	150	250	35	30	4	9	2	Stable
117	F	1947-05-19	1997-03-22	50	17	41	45	0	0	60	150	20	37	2	11	2	Stable
118	F	1965-05-15	2009-05-18	44	5	56	58	30	0	30	30	35	30	3	1	2	moins 5°
119	F	1956-04-08	2002-02-10	46	9	23	20	0	0	20	45	0	0	4	4	2	Stable
120	F	1936-06-02	1997-04-26	61	12	54	73	0	40	50	90	40	30	3	1	2	plus 5°
121	F	1939-07-21	2009-02-03	70	5	27	26	0	0	50	40	5	0	4	1	2	Stable
122	F	1945-12-30	2009-05-12	64	5	37	36	20	0	40	40	25	15	3	1	2	Stable
123	F	1922-11-18	2001-01-23	79	8	75	68	0	0	60	80	40	40	2	11	2	moins 5°
124	F	1932-09-15	2001-09-10	69	5	48	52	20	0	60	50	45	40	2	1	2	Stable
125	F	1961-03-26	2008-02-12	47	7	52	53	0	0	30	25	20	15	3	1	2	Stable
126	F	1942-09-04	2004-01-06	62	11	48	48	0	0	40	50	20	10	4	1	2	Stable
127	F	1948-01-16	2008-03-17	60	5	29	26	50	0	30	40	30	25	3	1	2	Stable
128	F	1962-11-27	2007-07-09	45	7	68	76	0	0	40	45	30	35	4	1	2	plus 5°
129	F	1951-07-19	2007-02-26	56	5	85	77	50	0	50	30	55	50	2	0	2	moins 5°
130	F	1949-11-15	2000-05-18	51	6	54	47	30	0	40	40	25	15	4	1	2	moins 5°
131	F	1959-11-19	2005-01-18	46	8	52	48	20	30	90	50	40	20	12	0	2	Stable
132	M	1940-04-09	2001-10-19	61	12	18	11	60	20	80	70	5	0	2	1	2	moins 5°
133	F	1933-07-19	2003-11-04	70	9	12	5	20	0	60	60	7	0	5	2	2	moins 5°
134	F	1946-02-23	1999-03-17	53	13	32	40	10	0	25	50	12	12	4	9	2	plus 5°
135	F	1942-11-05	2006-03-14	64	8	40	37	0	0	40	65	25	15	4	1	2	Stable
136	F	1946-02-19	2004-02-16	58	6	30	20	0	0	80	100	25	20	4	11	2	moins 5°
137	F	1959-05-16	2004-09-27	45	7	65	51	0	0	35	45	50	45	1	0	2	moins 5°
138	M	1940-08-24	2000-05-15	60	5	63	54	0	0	60	50	30	25	2	1	2	moins 5°
139	M	1943-05-10	2007-11-27	64	6	40	32	30	10	40	35	15	15	4	1	2	moins 5°
140	F	1939-09-14	2007-11-13	68	6	60	65	0	0	45	50	30	30	3	1	2	Stable
141	F	1963-09-03	2005-10-17	42	9	60	60	45	0	30	30	25	20	3	1	2	Stable
142	F	1936-04-19	2002-04-17	66	5	18	20	40	20	40	40	10	10	4	1	2	Stable
143	F	1934-10-09	2001-07-25	67	13	33	23	0	0	35	30	10	8	3	16	2	moins 5°
144	F	1956-07-08	2004-12-14	48	7	72	68	0	0	50	70	32	30	3	1	2	Stable
145	F	1974-04-25	2007-01-29	33	5	41	34	0	0	15	20	15	12	2	16	2	moins 5°
146	F	1937-10-14	2005-05-31	68	5	33	24	45	0	50	50	20	10	4	1	2	moins 5°
147	F	1935-08-14	2003-04-15	68	5	30	32	20	0	90	90	40	35	3	1	2	Stable
148	F	1939-12-25	2000-01-25	61	13	68	74	0	0	80	70	50	50	3	1	2	plus 5°
149	F	1951-10-03	2000-05-22	49	6	25	21	0	20	25	15	10	0	4	2	2	Stable
150	F	1981-03-31	2000-12-05	19	5	19	2	0	0	30	35	7	2	4	2	2	moins 5°
151	F	1933-09-25	2002-01-21	69	8	65	70	0	60	70	120	35	30	4	1	2	Stable
152	F	1973-07-07	2005-05-31	32	8	20	23	20	0	40	40	20	15	2	4	2	Stable
153	F	1953-01-07	2001-11-27	48	13	17	8	0	0	35	30	5	5	5	2	2	Stable
154	F	1961-09-01	2004-02-24	43	8	24	20	60	20	60	60	15	15	4	1	2	Stable
155	F	1942-10-27	2008-01-08	66	5	48	62	0	30	40	30	25	22	4	1	2	plus 5°
156	M	1945-07-15	2005-04-11	60	6	60	55	0	0	70	80	40	35	3	1	2	Stable
157	F	1952-02-24	1999-07-28	47	14	43	38	0	0	45	60	25	10	4	1	2	Stable
158	F	1959-08-18	2008-10-07	49	5	25	35	0	0	60	80	35	45	3	1	2	plus 5°
